# Supplementary material for: Bismuth-Nanoparticles-Embedded Porous Carbon Derived from Seed Husks as High-Performance for Anode Energy Electrode
Source: Materials (Basel). 2023 Oct 10;16(20):6628. doi: 10.3390/ma16206628 (PMC10608430; doi:10.3390/ma16206628)
Supplement: Supplementary file 1 [file materials-16-06628-s001.zip]

Archive with 1 entries (1 files):
- materials-2652097-SI.pdf
